# Supplementary material for: Enhancing Antifungal Drug Discovery Through Co-Culture with Antarctic Streptomyces albidoflavus Strain CBMAI 1855
Source: Int J Mol Sci. 2024 Nov 27;25(23):12744. doi: 10.3390/ijms252312744 (PMC11641416; doi:10.3390/ijms252312744)
Supplement: Supplementary file 1 [file ijms-25-12744-s001.zip]

Archive with 1 entries (1 files):
- ijms-3198832-supplementary.pdf
